# Supplementary material for: Reflections of the social environment in chimpanzee memory: applying rational analysis beyond humans
Source: R Soc Open Sci. 2016 Aug 3;3(8):160293. doi: 10.1098/rsos.160293 (PMC5108956; doi:10.1098/rsos.160293)
Supplement: stevens_data [file rsos160293supp1.csv]

1	2	1	1	0	0
1	3	1	1	0	0
1	4	1	1	0	0
1	5	1	1	0	0
1	6	1	2	0	0												0									0					0	0	0					0	0	0	0		0	0	0	0	0		0
1	7	1	2	0	0
1	8	1	1	0	0
1	9	1	2	0	0
1	10	1	2	0	0																																						0
1	11	1	2	0	0
1	12	1	1	0	0												0		0	0
1	13	1	1	0	0
1	14	1	2	0	0
1	15	1	1	0	0												0		0	0
1	16	1	2	0	0
1	17	1	1	0	0
1	18	1	2	0	0								0																																		0	0
1	19	1	2	0	0
1	20	1	2	0	0												0																			0	0	0		0	0							0
1	21	1	1	0	0
1	22	1	2	0	0
1	23	1	1	0	0
1	24	1	1	0	0
1	25	1	1	0	0
1	26	1	1	0	0					0
1	27	1	2	0	0
1	28	1	1	0	0
1	29	1	1	0	0
1	30	1	2	0	0
1	31	1	1	0	0
1	32	1	1	0	0	0											0				0	0	0	0	0	0	0	0	0										0		0
1	33	1	1	0	0						0	0
1	34	1	1	0	0
1	35	1	2	0	0
1	36	1	1	0	0	0											0				0	0	0	0	0	0	0	0	0										0		0
1	37	1	1	0	0
1	38	1	2	0	0
1	39	1	1	0	0
1	40	1	1	0	0
1	41	1	1	0	0
1	42	1	1	0	0
1	43	1	2	0	0
1	44	1	1	0	0
1	45	1	2	0	0
1	46	1	1	0	0
1	47	1	2	0	0
1	48	1	1	0	0
1	49	1	1	0	0
1	50	1	1	0	0
1	51	1	1	0	0
1	52	1	1	0	0
1	53	1	0	0	0
1	54	1	2	0	0
1	55	1	2	0	0
1	56	1	1	0	0
1	57	1	0	0	0
1	58	1	0	0	0
1	59	1	1	0	0
1	60	1	1	0	0
1	61	1	1	0	0
1	62	1	1	0	0
1	63	1	2	0	0
1	64	1	2	0	0												0				0							0	0
1	65	1	1	0	0
1	66	1	2	0	0
1	67	1	2	0	0
1	68	1	1	0	0
1	69	1	2	0	0										0	0																0
1	70	1	1	0	0										0	0																0
1	71	1	1	0	0
1	72	1	1	0	0
1	73	1	1	0	0
1	74	1	1	0	0
1	75	1	2	0	0						0						0									0	0				0																0
1	76	1	2	0	0
1	77	1	2	0	0												0						0	0	0	0	0			0	0	0	0		0		0	0			0		0	0	0		0	0	0
1	78	1	2	0	0					0	0																																			0	0	0
1	79	1	1	0	0												0						0	0	0	0	0			0	0	0	0		0		0	0			0		0	0	0		0	0	0
1	80	1	1	0	0
1	81	1	1	0	0
1	82	1	0	0	0
1	83	1	1	0	0
1	84	1	2	0	0
1	85	1	2	0	0
1	86	1	1	0	0
1	87	1	1	0	0
1	88	1	1	0	0
1	89	1	2	0	0
1	90	1	2	0	0						0																											0	0			0					0	0
1	91	1	1	0	0
1	92	1	2	0	0
1	93	1	1	0	0
1	94	1	1	0	0
1	95	1	1	0	0
1	96	1	2	0	0						0																								0	0	0				0						0	0
1	97	1	1	0	0
1	98	1	1	0	0
1	99	1	1	0	0
1	100	1	1	0	0
1	101	1	1	0	0
1	102	1	1	0	0
1	103	1	2	0	0
1	104	1	1	0	0
1	105	1	1	0	0
1	106	1	1	0	0
1	107	1	1	0	0
1	108	1	2	0	0
1	109	1	2	0	0
1	110	1	1	0	0
1	111	1	2	0	0
1	112	1	1	0	0
1	113	1	2	0	0
1	114	1	1	0	0
1	115	1	1	0	0
1	116	1	2	0	0																										0
1	117	1	1	0	0
1	118	1	2	0	0
1	119	1	2	0	0
1	120	1	2	0	0		0																					0	0											0
1	121	1	2	0	0								0															0	0						0				0	0	0			0			0
1	122	1	1	0	0
1	123	1	1	0	0
1	124	1	2	0	0
1	125	1	1	0	0
1	126	1	2	0	0
1	127	1	2	0	0												0																															0
1	128	1	1	0	0
1	129	1	2	0	0
1	130	1	2	0	0
1	131	1	1	0	0
1	132	1	2	0	0
1	133	1	1	0	0
1	134	1	0	0	0
1	135	1	1	0	0
1	136	1	1	0	0
1	137	1	1	0	0
1	138	1	2	0	0						0																								0							0					0	0
1	139	1	1	0	0												0		0	0
1	140	1	1	0	0						0	0
1	141	1	1	0	0
1	142	1	1	0	0
1	143	1	1	0	0
2	3	1	1	0	0
2	4	1	1	0	0
2	5	1	1	0	0
2	6	1	2	0	0												0									0					0	0	0					0	0	0	0		0	0	0	0	0		0
2	7	1	2	0	0
2	8	1	1	0	0
2	9	1	2	0	0
2	10	1	2	0	0																																						0
2	11	1	2	0	0
2	12	1	1	0	0												0		0	0
2	13	1	1	0	0
2	14	1	2	0	0
2	15	1	1	0	0												0		0	0
2	16	1	2	0	0
2	17	1	1	0	0
2	18	1	2	0	0								0																																		0	0
2	19	1	2	0	0
2	20	1	2	0	0												0																			0	0	0		0	0							0
2	21	1	1	0	0
2	22	1	2	0	0
2	23	1	1	0	0
2	24	1	1	0	0
2	25	1	1	0	0
2	26	1	1	0	0					0
2	27	1	2	0	0
2	28	1	1	0	0
2	29	1	1	0	0
2	30	1	2	0	0
2	31	1	1	0	0
2	32	1	1	0	0	0											0				0	0	0	0	0	0	0	0	0										0		0
2	33	1	1	0	0						0	0
2	34	1	1	0	0
2	35	1	2	0	0
2	36	1	1	0	0	0											0				0	0	0	0	0	0	0	0	0										0		0
2	37	1	1	0	0
2	38	1	2	0	0
2	39	1	1	0	0
2	40	1	1	0	0
2	41	1	1	0	0
2	42	1	1	0	0
2	43	1	2	0	0
2	44	1	1	0	0
2	45	1	2	0	0
2	46	1	1	0	0
2	47	1	2	0	0
2	48	1	1	0	0
2	49	1	1	0	0
2	50	1	1	0	0
2	51	1	1	0	0
2	52	1	1	0	0
2	53	1	0	0	0
2	54	1	2	0	0
2	55	1	2	0	0
2	56	1	1	0	0
2	57	1	0	0	0
2	58	1	0	0	0
2	59	1	1	0	0
2	60	1	1	0	0
2	61	1	1	0	0
2	62	1	1	0	0
2	63	1	2	0	0
2	64	1	2	0	0												0				0							0	0
2	65	1	1	0	0
2	66	1	2	0	0
2	67	1	2	0	0
2	68	1	1	0	0
2	69	1	2	0	0										0	0																0
2	70	1	1	0	0										0	0																0
2	71	1	1	0	0
2	72	1	1	0	0
2	73	1	1	0	0
2	74	1	1	0	0
2	75	1	2	0	0						0						0									0	0				0																0
2	76	1	2	0	0
2	77	1	2	0	0												0						0	0	0	0	0			0	0	0	0		0		0	0			0		0	0	0		0	0	0
2	78	1	2	0	0					0	0																																			0	0	0
2	79	1	1	0	0												0						0	0	0	0	0			0	0	0	0		0		0	0			0		0	0	0		0	0	0
2	80	1	1	0	0
2	81	1	1	0	0
2	82	1	0	0	0
2	83	1	1	0	0
2	84	1	2	0	0
2	85	1	2	0	0
2	86	1	1	0	0
2	87	1	1	0	0
2	88	1	1	0	0
2	89	1	2	0	0
2	90	1	2	0	0						0																											0	0			0					0	0
2	91	1	1	0	0
2	92	1	2	0	0
2	93	1	1	0	0
2	94	1	1	0	0
2	95	1	1	0	0
2	96	1	2	0	0						0																								0	0	0				0						0	0
2	97	1	1	0	0
2	98	1	1	0	0
2	99	1	1	0	0
2	100	1	1	0	0
2	101	1	1	0	0
2	102	1	1	0	0
2	103	1	2	0	0
2	104	1	1	0	0
2	105	1	1	0	0
2	106	1	1	0	0
2	107	1	1	0	0
2	108	1	2	0	0
2	109	1	2	0	0
2	110	1	1	0	0
2	111	1	2	0	0
2	112	1	1	0	0
2	113	1	2	0	0
2	114	1	1	0	0
2	115	1	1	0	0
2	116	1	2	0	0																										0
2	117	1	1	0	0
2	118	1	2	0	0
2	119	1	2	0	0
2	120	1	2	0	0		0																					0	0											0
2	121	1	2	0	0								0															0	0						0				0	0	0			0			0
2	122	1	1	0	0
2	123	1	1	0	0
2	124	1	2	0	0
2	125	1	1	0	0
2	126	1	2	0	0
2	127	1	2	0	0												0																															0
2	128	1	1	0	0
2	129	1	2	0	0
2	130	1	2	0	0
2	131	1	1	0	0
2	132	1	2	0	0
2	133	1	1	0	0
2	134	1	0	0	0
2	135	1	1	0	0
2	136	1	1	0	0
2	137	1	1	0	0
2	138	1	2	0	0						0																								0							0					0	0
2	139	1	1	0	0												0		0	0
2	140	1	1	0	0						0	0
2	141	1	1	0	0
2	142	1	1	0	0
2	143	1	1	0	0
3	4	1	1	0	0
3	5	1	1	0	0
3	6	1	2	0	0												0									0					0	0	0					0	0	0	0		0	0	0	0	0		0
3	7	1	2	0	0
3	8	1	1	0	0
3	9	1	2	0	0
3	10	1	2	0	0																																						0
3	11	1	2	0	0
3	12	1	1	0	0												0		0	0
3	13	1	1	0	0
3	14	1	2	0	0
3	15	1	1	0	0												0		0	0
3	16	1	2	0	0
3	17	1	1	0	0
3	18	1	2	0	0								0																																		0	0
3	19	1	2	0	0
3	20	1	2	0	0												0																			0	0	0		0	0							0
3	21	1	1	0	0
3	22	1	2	0	0
3	23	1	1	0	0
3	24	1	1	0	0
3	25	1	1	0	0
3	26	1	1	0	0					0
3	27	1	2	0	0
3	28	1	1	0	0
3	29	1	1	0	0
3	30	1	2	0	0
3	31	1	1	0	0
3	32	1	1	0	0	0											0				0	0	0	0	0	0	0	0	0										0		0
3	33	1	1	0	0						0	0
3	34	1	1	0	0
3	35	1	2	0	0
3	36	1	1	0	0	0											0				0	0	0	0	0	0	0	0	0										0		0
3	37	1	1	0	0
3	38	1	2	0	0
3	39	1	1	0	0
3	40	1	1	0	0
3	41	1	1	0	0
3	42	1	1	0	0
3	43	1	2	0	0
3	44	1	1	0	0
3	45	1	2	0	0
3	46	1	1	0	0
3	47	1	2	0	0
3	48	1	1	0	0
3	49	1	1	0	0
3	50	1	1	0	0
3	51	1	1	0	0
3	52	1	1	0	0
3	53	1	0	0	0
3	54	1	2	0	0
3	55	1	2	0	0
3	56	1	1	0	0
3	57	1	0	0	0
3	58	1	0	0	0
3	59	1	1	0	0
3	60	1	1	0	0
3	61	1	1	0	0
3	62	1	1	0	0
3	63	1	2	0	0
3	64	1	2	0	0												0				0							0	0
3	65	1	1	0	0
3	66	1	2	0	0
3	67	1	2	0	0
3	68	1	1	0	0
3	69	1	2	0	0										0	0																0
3	70	1	1	0	0										0	0																0
3	71	1	1	0	0
3	72	1	1	0	0
3	73	1	1	0	0
3	74	1	1	0	0
3	75	1	2	0	0						0						0									0	0				0																0
3	76	1	2	0	0
3	77	1	2	0	0												0						0	0	0	0	0			0	0	0	0		0		0	0			0		0	0	0		0	0	0
3	78	1	2	0	0					0	0																																			0	0	0
3	79	1	1	0	0												0						0	0	0	0	0			0	0	0	0		0		0	0			0		0	0	0		0	0	0
3	80	1	1	0	0
3	81	1	1	0	0
3	82	1	0	0	0
3	83	1	1	0	0
3	84	1	2	0	0
3	85	1	2	0	0
3	86	1	1	0	0
3	87	1	1	0	0
3	88	1	1	0	0
3	89	1	2	0	0
3	90	1	2	0	0						0																											0	0			0					0	0
3	91	1	1	0	0
3	92	1	2	0	0
3	93	1	1	0	0
3	94	1	1	0	0
3	95	1	1	0	0
3	96	1	2	0	0						0																								0	0	0				0						0	0
3	97	1	1	0	0
3	98	1	1	0	0
3	99	1	1	0	0
3	100	1	1	0	0
3	101	1	1	0	0
3	102	1	1	0	0
3	103	1	2	0	0
3	104	1	1	0	0
3	105	1	1	0	0
3	106	1	1	0	0
3	107	1	1	0	0
3	108	1	2	0	0
3	109	1	2	0	0
3	110	1	1	0	0
3	111	1	2	0	0
3	112	1	1	0	0
3	113	1	2	0	0
3	114	1	1	0	0
3	115	1	1	0	0
3	116	1	2	0	0																										0
3	117	1	1	0	0
3	118	1	2	0	0
3	119	1	2	0	0
3	120	1	2	0	0		0																					0	0											0
3	121	1	2	0	0								0															0	0						0				0	0	0			0			0
3	122	1	1	0	0
3	123	1	1	0	0
3	124	1	2	0	0
3	125	1	1	0	0
3	126	1	2	0	0
3	127	1	2	0	0												0																															0
3	128	1	1	0	0
3	129	1	2	0	0
3	130	1	2	0	0
3	131	1	1	0	0
3	132	1	2	0	0
3	133	1	1	0	0
3	134	1	0	0	0
3	135	1	1	0	0
3	136	1	1	0	0
3	137	1	1	0	0
3	138	1	2	0	0						0																								0							0					0	0
3	139	1	1	0	0												0		0	0
3	140	1	1	0	0						0	0
3	141	1	1	0	0
3	142	1	1	0	0
3	143	1	1	0	0
4	5	1	1	0	0
4	6	1	2	0	0												0									0					0	0	0					0	0	0	0		0	0	0	0	0		0
4	7	1	2	0	0
4	8	1	1	0	0
4	9	1	2	0	0
4	10	1	2	0	0																																						0
4	11	1	2	0	0
4	12	1	1	0	0												0		0	0
4	13	1	1	0	0
4	14	1	2	0	0
4	15	1	1	0	0												0		0	0
4	16	1	2	0	0
4	17	1	1	0	0
4	18	1	2	0	0								0																																		0	0
4	19	1	2	0	0
4	20	1	2	0	0												0																			0	0	0		0	0							0
4	21	1	1	0	0
4	22	1	2	0	0
4	23	1	1	0	0
4	24	1	1	0	0
4	25	1	1	0	0
4	26	1	1	0	0					0
4	27	1	2	0	0
4	28	1	1	0	0
4	29	1	1	0	0
4	30	1	2	0	0
4	31	1	1	0	0
4	32	1	1	0	0	0											0				0	0	0	0	0	0	0	0	0										0		0
4	33	1	1	0	0						0	0
4	34	1	1	0	0
4	35	1	2	0	0
4	36	1	1	0	0	0											0				0	0	0	0	0	0	0	0	0										0		0
4	37	1	1	0	0
4	38	1	2	0	0
4	39	1	1	0	0
4	40	1	1	0	0
4	41	1	1	0	0
4	42	1	1	0	0
4	43	1	2	0	0
4	44	1	1	0	0
4	45	1	2	0	0
4	46	1	1	0	0
4	47	1	2	0	0
4	48	1	1	0	0
4	49	1	1	0	0
4	50	1	1	0	0
4	51	1	1	0	0
4	52	1	1	0	0
4	53	1	0	0	0
4	54	1	2	0	0
4	55	1	2	0	0
4	56	1	1	0	0
4	57	1	0	0	0
4	58	1	0	0	0
4	59	1	1	0	0
4	60	1	1	0	0
4	61	1	1	0	0
4	62	1	1	0	0
4	63	1	2	0	0
4	64	1	2	0	0												0				0							0	0
4	65	1	1	0	0
4	66	1	2	0	0
4	67	1	2	0	0
4	68	1	1	0	0
4	69	1	2	0	0										0	0																0
4	70	1	1	0	0										0	0																0
4	71	1	1	0	0
4	72	1	1	0	0
4	73	1	1	0	0
4	74	1	1	0	0
4	75	1	2	0	0						0						0									0	0				0																0
4	76	1	2	0	0
4	77	1	2	0	0												0						0	0	0	0	0			0	0	0	0		0		0	0			0		0	0	0		0	0	0
4	78	1	2	0	0					0	0																																			0	0	0
4	79	1	1	0	0												0						0	0	0	0	0			0	0	0	0		0		0	0			0		0	0	0		0	0	0
4	80	1	1	0	0
4	81	1	1	0	0
4	82	1	0	0	0
4	83	1	1	0	0
4	84	1	2	0	0
4	85	1	2	0	0
4	86	1	1	0	0
4	87	1	1	0	0
4	88	1	1	0	0
4	89	1	2	0	0
4	90	1	2	0	0						0																											0	0			0					0	0
4	91	1	1	0	0
4	92	1	2	0	0
4	93	1	1	0	0
4	94	1	1	0	0
4	95	1	1	0	0
4	96	1	2	0	0						0																								0	0	0				0						0	0
4	97	1	1	0	0
4	98	1	1	0	0
4	99	1	1	0	0
4	100	1	1	0	0
4	101	1	1	0	0
4	102	1	1	0	0
4	103	1	2	0	0
4	104	1	1	0	0
4	105	1	1	0	0
4	106	1	1	0	0
4	107	1	1	0	0
4	108	1	2	0	0
4	109	1	2	0	0
4	110	1	1	0	0
4	111	1	2	0	0
4	112	1	1	0	0
4	113	1	2	0	0
4	114	1	1	0	0
4	115	1	1	0	0
4	116	1	2	0	0																										0
4	117	1	1	0	0
4	118	1	2	0	0
4	119	1	2	0	0
4	120	1	2	0	0		0																					0	0											0
4	121	1	2	0	0								0															0	0						0				0	0	0			0			0
4	122	1	1	0	0
4	123	1	1	0	0
4	124	1	2	0	0
4	125	1	1	0	0
4	126	1	2	0	0
4	127	1	2	0	0												0																															0
4	128	1	1	0	0
4	129	1	2	0	0
4	130	1	2	0	0
4	131	1	1	0	0
4	132	1	2	0	0
4	133	1	1	0	0
4	134	1	0	0	0
4	135	1	1	0	0
4	136	1	1	0	0
4	137	1	1	0	0
4	138	1	2	0	0						0																								0							0					0	0
4	139	1	1	0	0												0		0	0
4	140	1	1	0	0						0	0
4	141	1	1	0	0
4	142	1	1	0	0
4	143	1	1	0	0
5	6	1	2	0	0												0									0					0	0	0					0	0	0	0		0	0	0	0	0		0
5	7	1	2	0	0
5	8	1	1	0	0
5	9	1	2	0	0
5	10	1	2	0	0																																						0
5	11	1	2	0	0
5	12	1	1	0	0												0		0	0
5	13	1	1	0	0
5	14	1	2	0	0
5	15	1	1	0	0												0		0	0
5	16	1	2	0	0
5	17	1	1	0	0
5	18	1	2	0	0								0																																		0	0
5	19	1	2	0	0
5	20	1	2	0	0												0																			0	0	0		0	0							0
5	21	1	1	0	0
5	22	1	2	0	0
5	23	1	1	0	0
5	24	1	1	0	0
5	25	1	1	0	0
5	26	1	1	0	0					0
5	27	1	2	0	0
5	28	1	1	0	0
5	29	1	1	0	0
5	30	1	2	0	0
5	31	1	1	0	0
5	32	1	1	0	0	0											0				0	0	0	0	0	0	0	0	0										0		0
5	33	1	1	0	0						0	0
5	34	1	1	0	0
5	35	1	2	0	0
5	36	1	1	0	0	0											0				0	0	0	0	0	0	0	0	0										0		0
5	37	1	1	0	0
5	38	1	2	0	0
5	39	1	1	0	0
5	40	1	1	0	0
5	41	1	1	0	0
5	42	1	1	0	0
5	43	1	2	0	0
5	44	1	1	0	0
5	45	1	2	0	0
5	46	1	1	0	0
5	47	1	2	0	0
5	48	1	1	0	0
5	49	1	1	0	0
5	50	1	1	0	0
5	51	1	1	0	0
5	52	1	1	0	0
5	53	1	0	0	0
5	54	1	2	0	0
5	55	1	2	0	0
5	56	1	1	0	0
5	57	1	0	0	0
5	58	1	0	0	0
5	59	1	1	0	0
5	60	1	1	0	0
5	61	1	1	0	0
5	62	1	1	0	0
5	63	1	2	0	0
5	64	1	2	0	0												0				0							0	0
5	65	1	1	0	0
5	66	1	2	0	0
5	67	1	2	0	0
5	68	1	1	0	0
5	69	1	2	0	0										0	0																0
5	70	1	1	0	0										0	0																0
5	71	1	1	0	0
5	72	1	1	0	0
5	73	1	1	0	0
5	74	1	1	0	0
5	75	1	2	0	0						0						0									0	0				0																0
5	76	1	2	0	0
5	77	1	2	0	0												0						0	0	0	0	0			0	0	0	0		0		0	0			0		0	0	0		0	0	0
5	78	1	2	0	0					0	0																																			0	0	0
5	79	1	1	0	0												0						0	0	0	0	0			0	0	0	0		0		0	0			0		0	0	0		0	0	0
5	80	1	1	0	0
5	81	1	1	0	0
5	82	1	0	0	0
5	83	1	1	0	0
5	84	1	2	0	0
5	85	1	2	0	0
5	86	1	1	0	0
5	87	1	1	0	0
5	88	1	1	0	0
5	89	1	2	0	0
5	90	1	2	0	0						0																											0	0			0					0	0
5	91	1	1	0	0
5	92	1	2	0	0
5	93	1	1	0	0
5	94	1	1	0	0
5	95	1	1	0	0
5	96	1	2	0	0						0																								0	0	0				0						0	0
5	97	1	1	0	0
5	98	1	1	0	0
5	99	1	1	0	0
5	100	1	1	0	0
5	101	1	1	0	0
5	102	1	1	0	0
5	103	1	2	0	0
5	104	1	1	0	0
5	105	1	1	0	0
5	106	1	1	0	0
5	107	1	1	0	0
5	108	1	2	0	0
5	109	1	2	0	0
5	110	1	1	0	0
5	111	1	2	0	0
5	112	1	1	0	0
5	113	1	2	0	0
5	114	1	1	0	0
5	115	1	1	0	0
5	116	1	2	0	0																										0
5	117	1	1	0	0
5	118	1	2	0	0
5	119	1	2	0	0
5	120	1	2	0	0		0																					0	0											0
5	121	1	2	0	0								0															0	0						0				0	0	0			0			0
5	122	1	1	0	0
5	123	1	1	0	0
5	124	1	2	0	0
5	125	1	1	0	0
5	126	1	2	0	0
5	127	1	2	0	0												0																															0
5	128	1	1	0	0
5	129	1	2	0	0
5	130	1	2	0	0
5	131	1	1	0	0
5	132	1	2	0	0
5	133	1	1	0	0
5	134	1	0	0	0
5	135	1	1	0	0
5	136	1	1	0	0
5	137	1	1	0	0
5	138	1	2	0	0						0																								0							0					0	0
5	139	1	1	0	0												0		0	0
5	140	1	1	0	0						0	0
5	141	1	1	0	0
5	142	1	1	0	0
5	143	1	1	0	0
6	7	2	2	0	0
6	8	2	1	0	0												0									0					0	0	0					0	0	0	0		0	0	0	0	0		0
6	9	2	2	0	0
6	10	2	2	0	0									1			0									0					0	0	0					0	0	0	0		1	0	0	0	0		0
6	11	2	2	0	0												0									0					0	0	0					0	0	0	0		0	0	0	0	0		0
6	12	2	1	0	0												1		0	0						0					0	0	0					0	0	0	0		0	0	0	0	0		0
6	13	2	1	0	0
6	14	2	2	0	0
6	15	2	1	0	0												1		0	0						0					0	0	0					0	0	0	0		0	0	0	0	0		0
6	16	2	2	0	0
6	17	2	1	0	0
6	18	2	2	0	0								0				0									0					0	0	0	0				0	0	0	0		0	0	0	1	1	0	0
6	19	2	2	0	0
6	20	2	2	0	0												1									0			1		0	0	0			0	0	1	0	1	1		0	0	0	0	0	0	0
6	21	2	1	0	0												0									0					0	0	0					0	0	0	0		0	0	0	0	0		0
6	22	2	2	0	0
6	23	2	1	0	0
6	24	2	1	0	0
6	25	2	1	0	0												0									0					0	0	0					0	0	0	0		0	0	0	0	0		0
6	26	2	1	0	0					0							0									0					0	0	0					0	0	0	0		0	0	0	0	0		0
6	27	2	2	0	0																																									0	0		0
6	28	2	1	0	0												0									0					0	0	0					0	0	0	0		0	0	0	0	0		0
6	29	2	1	0	0
6	30	2	2	0	0
6	31	2	1	0	0
6	32	2	1	0	0	0											1				0	0	0	0	0	1	0	0	1		0	0	0	0				1	1	1	1		0	0	0	1	0		0
6	33	2	1	0	0						0	0					0									0					0	0	0					0	0	0	0		0	0	0	0	0		0
6	34	2	1	0	0
6	35	2	2	0	0
6	36	2	1	0	0	0											1				0	0	0	0	0	1	0	0	1		0	0	0	0				1	1	1	1		0	0	0	1	0		0
6	37	2	1	0	0
6	38	2	2	0	0
6	39	2	1	0	0
6	40	2	1	0	0												0									0					0	0	0					0	0	0	0		0	0	0	0	0		0
6	41	2	1	0	0												0									0					0	0	0					0	0	0	0		0	0	0	0	0		0
6	42	2	1	0	0												0									0					0	0	0					0	0	0	0		0	0	0	0	0		0
6	43	2	2	0	0												0									0					0	0	0					0	0	0	0		0	0	0	0	0		0
6	44	2	1	0	0
6	45	2	2	0	0									0			0									0					0	0	0					0	0	0	0		0	0	0	0	0		0
6	46	2	1	0	0												0									0					0	0	0					0	0	0	0		0	0	0	0	0		0
6	47	2	2	0	0
6	48	2	1	0	0												0									0					0	0	0					0	0	0	0		0	0	0	0	0		0
6	49	2	1	0	0												0									0					0	0	0					0	0	0	0		0	0	0	0	0		0
6	50	2	1	0	0												0									0					0	0	0					0	0	0	0		0	0	0	0	0		0
6	51	2	1	0	0												0									0					0	0	0					0	0	0	0		0	0	0	0	0		0
6	52	2	1	0	0												0									0					0	0	0					0	0	0	0		0	0	0	0	0		0
6	53	2	0	0	0
6	54	2	2	0	0												0									0					0	0	0					0	0	0	0		0	0	0	0	0		0
6	55	2	2	0	0												0									0					0	0	0					0	0	0	0		0	0	0	0	0		0
6	56	2	1	0	0												0									0					0	0	0					0	0	0	0		0	0	0	0	0		0
6	57	2	0	0	0												0									0					0	0	0					0	0	0	0		0	0	0	0	0		0
6	58	2	0	0	0												0									0					0	0	0					0	0	0	0		0	0	0	0	0		0
6	59	2	1	0	0												0									0					0	0	0					0	0	0	0		0	0	0	0	0		0
6	60	2	1	0	0												0									0					0	0	0					0	0	0	0		0	0	0	0	0		0
6	61	2	1	0	0												0									0					0	0	0					0	0	0	0		0	0	0	0	0		0
6	62	2	1	0	0
6	63	2	2	0	0												0									0					0	0	0					0	0	0	0		0	0	0	0	0		0
6	64	2	2	0	0									1			1				0					0		0	1		0	0	0					0	0	0	0		0	0	0	0	0		0
6	65	2	1	0	0												0									0					0	0	0					0	0	0	0		0	0	0	1	0		0
6	66	2	2	0	0												0									0					0	0	0					0	0	0	0		0	0	0	0	0		0
6	67	2	2	0	0
6	68	2	1	0	0												0									0					0	0	0					0	0	0	0		0	0	0	0	0		0
6	69	2	2	0	0									1	0	0	0									0					0	1	0	0				0	0	1	0		0	0	0	0	0		0
6	70	2	1	0	0									1	0	0	0									0					0	1	0					0	0	1	0		0	0	0	0	0		0
6	71	2	1	0	0												0									0					0	0	0					0	0	0	0		0	0	0	0	0		0
6	72	2	1	0	0
6	73	2	1	0	0												0									0					0	0	0					0	0	0	0		0	0	0	0	0		0
6	74	2	1	0	0
6	75	2	2	0	0						0			1			1									1	0				1	0	0					0	0	1	0		0	0	0	1	1		0
6	76	2	2	0	0
6	77	2	2	0	0												1						0	0	0	1	0			0	1	1	1	1	0		0	1	0	1	1		1	1	1	1	1	0	1
6	78	2	2	0	0					0	0						0									0			1		0	0	0					0	0	1	0		0	0	0	1	1	0	0
6	79	2	1	1	0												1						0	0	0	1	0			0	1	1	1	1	0		0	1	0	1	1		1	1	1	1	1	0	1
6	80	2	1	0	0
6	81	2	1	0	0
6	82	2	0	0	0
6	83	2	1	0	0												0									0					0	0	0					0	0	0	0		0	0	0	0	0		0
6	84	2	2	0	0
6	85	2	2	0	0												0									0					0	0	0					0	0	0	0		0	0	0	0	0		0
6	86	2	1	0	0												0									0					0	0	0					0	0	0	0		0	0	0	0	0		0
6	87	2	1	0	0												0									0					0	0	0					0	0	0	0		0	0	0	0	0		0
6	88	2	1	0	0												0									0					0	0	0					0	0	0	0		0	0	0	0	0		0
6	89	2	2	0	0
6	90	2	2	0	0						0						0									0			1		0	0	0					1	1	1	0	0	0	0	0	0	1	0	0
6	91	2	1	0	0												0									0					0	0	0					0	0	0	0		0	0	0	0	0		0
6	92	2	2	0	0
6	93	2	1	0	0
6	94	2	1	0	0												0									0					0	0	0					0	0	0	0		0	0	0	0	0		0
6	95	2	1	0	0												0									0					0	0	0					0	0	0	0		0	0	0	0	0		0
6	96	2	2	0	0						0						0									0					0	0	0		0	0	0	0	0	0	1		0	0	0	1	1	0	0
6	97	2	1	0	0												0									0					0	0	0					0	0	0	0		0	0	0	0	0		0
6	98	2	1	0	0												0									0					0	0	0					0	0	0	0		0	0	0	0	0		0
6	99	2	1	0	0
6	100	2	1	0	0												0									0					0	0	0					0	0	0	0		0	0	0	0	0		0
6	101	2	1	0	0
6	102	2	1	0	0												0									0					0	0	0					0	0	0	0		0	0	0	0	0		0
6	103	2	2	0	0
6	104	2	1	0	0
6	105	2	1	0	0
6	106	2	1	0	0
6	107	2	1	0	0												0									0					0	0	0					0	0	0	0		0	0	0	0	0		0
6	108	2	2	0	0
6	109	2	2	0	0
6	110	2	1	0	0												0									0					0	0	0					0	0	0	0		0	0	0	0	0		0
6	111	2	2	0	0												0									0					0	0	0					0	0	0	0		0	0	0	0	0		0
6	112	2	1	0	0
6	113	2	2	0	0												0									0					0	0	0					0	0	0	0		0	0	0	0	0		0
6	114	2	1	0	0												0									0					0	0	0					0	0	0	0		0	0	0	0	0		0
6	115	2	1	0	0
6	116	2	2	0	0												0									0					1	0	0					0	0	0	0		0	0	0	0	0		0
6	117	2	1	0	0												0									0					0	0	0					0	0	0	0		0	0	0	0	0		0
6	118	2	2	0	0												0									0					0	0	0					0	0	0	0		0	0	0	0	0		0
6	119	2	2	0	0												0									0			1		0	0	0					0	0	0	0		0	0	0	0	0		0
6	120	2	2	0	0		0										0									0		0	1		0	0	0	0				0	0	1	0		0	0	0	1	0		0
6	121	2	2	0	0								0				0									0		0	1		0	0	0	0	0			0	1	1	1		0	1	0	0	1		0
6	122	2	1	0	0												0									0					0	0	0					0	0	0	0		0	0	0	0	0		0
6	123	2	1	0	0												0									0					0	0	0					0	0	0	0		0	0	0	0	0		0
6	124	2	2	0	0
6	125	2	1	0	0
6	126	2	2	0	0
6	127	2	2	0	0												1									0			1		0	0	0					0	0	1	0		0	0	0	0	0	0	0
6	128	2	1	0	0												0									0					0	0	0					0	0	0	0		0	0	0	0	0		0
6	129	2	2	0	0
6	130	2	2	0	0
6	131	2	1	0	0												0									0					0	0	0					0	0	0	0		0	0	0	0	0		0
6	132	2	2	0	0
6	133	2	1	0	0
6	134	2	0	0	0
6	135	2	1	0	0
6	136	2	1	0	0												0									0					0	0	0					0	0	0	0		0	0	0	0	0		0
6	137	2	1	0	0												0									0					0	0	0					0	0	0	0		0	0	0	0	0		0
6	138	2	2	0	0						0						0									0			1		0	0	0		0			1	0	0	0	0	0	0	0	0	1	0	0
6	139	2	1	0	0												1		0	0						0					0	0	0					0	0	0	0		0	0	0	1	0		0
6	140	2	1	0	0						0	0					0									0					0	0	0					0	0	0	0		0	0	0	0	0		0
6	141	2	1	0	0												0									0					0	0	0					0	0	0	0		0	0	0	0	0		0
6	142	2	1	0	0
6	143	2	1	0	0												0									0					0	0	0					0	0	0	0		0	0	0	0	0		0
7	8	2	1	1	0
7	9	2	2	0	0
7	10	2	2	0	0
7	11	2	2	0	0
7	12	2	1	0	0
7	13	2	1	0	0
7	14	2	2	0	0
7	15	2	1	0	0
7	16	2	2	0	0
7	17	2	1	0	0
7	18	2	2	0	0
7	19	2	2	0	0
7	20	2	2	0	0
7	21	2	1	0	0
7	22	2	2	0	0
7	23	2	1	0	0
7	24	2	1	0	0
7	25	2	1	0	0
7	26	2	1	0	0
7	27	2	2	0	0
7	28	2	1	0	0
7	29	2	1	0	0
7	30	2	2	0	0
7	31	2	1	0	0
7	32	2	1	0	0
7	33	2	1	0	0
7	34	2	1	0	0
7	35	2	2	0	0
7	36	2	1	0	0
7	37	2	1	0	0
7	38	2	2	0	0
7	39	2	1	0	0
7	40	2	1	0	0
7	41	2	1	0	0
7	42	2	1	0	0
7	43	2	2	0	0
7	44	2	1	0	0
7	45	2	2	0	0
7	46	2	1	0	0
7	47	2	2	0	0
7	48	2	1	0	0
7	49	2	1	0	0
7	50	2	1	0	0
7	51	2	1	0	0
7	52	2	1	0	0
7	53	2	0	0	0
7	54	2	2	0	0
7	55	2	2	0	0
7	56	2	1	0	0
7	57	2	0	0	0
7	58	2	0	0	0
7	59	2	1	0	0
7	60	2	1	0	0
7	61	2	1	0	0
7	62	2	1	0	0
7	63	2	2	0	0
7	64	2	2	0	0
7	65	2	1	0	0
7	66	2	2	0	0
7	67	2	2	0	0
7	68	2	1	0	0
7	69	2	2	0	0
7	70	2	1	0	0
7	71	2	1	0	0
7	72	2	1	0	0
7	73	2	1	0	0
7	74	2	1	0	0
7	75	2	2	0	0
7	76	2	2	0	0
7	77	2	2	0	0
7	78	2	2	0	0
7	79	2	1	0	0
7	80	2	1	0	0
7	81	2	1	0	0
7	82	2	0	0	0
7	83	2	1	0	0
7	84	2	2	0	0
7	85	2	2	0	0
7	86	2	1	0	0
7	87	2	1	0	0
7	88	2	1	0	0
7	89	2	2	0	0
7	90	2	2	0	0
7	91	2	1	0	0
7	92	2	2	0	0
7	93	2	1	0	0
7	94	2	1	0	0
7	95	2	1	0	0
7	96	2	2	0	0
7	97	2	1	0	0
7	98	2	1	0	0
7	99	2	1	0	0
7	100	2	1	0	0
7	101	2	1	0	0
7	102	2	1	0	0
7	103	2	2	0	0
7	104	2	1	0	0
7	105	2	1	0	0
7	106	2	1	0	0
7	107	2	1	0	0
7	108	2	2	0	0
7	109	2	2	0	0
7	110	2	1	0	0
7	111	2	2	0	0
7	112	2	1	0	0
7	113	2	2	0	0
7	114	2	1	0	0
7	115	2	1	0	0
7	116	2	2	0	0
7	117	2	1	0	0
7	118	2	2	0	0
7	119	2	2	0	0
7	120	2	2	0	0
7	121	2	2	0	0
7	122	2	1	0	0
7	123	2	1	0	0
7	124	2	2	0	0
7	125	2	1	0	0
7	126	2	2	0	0
7	127	2	2	0	0
7	128	2	1	0	0
7	129	2	2	0	0
7	130	2	2	0	0
7	131	2	1	0	0
7	132	2	2	0	0
7	133	2	1	0	0
7	134	2	0	0	0
7	135	2	1	0	0
7	136	2	1	0	0
7	137	2	1	0	0
7	138	2	2	0	0
7	139	2	1	0	0
7	140	2	1	0	0
7	141	2	1	0	0
7	142	2	1	0	0
7	143	2	1	0	0
8	9	1	2	0	0
8	10	1	2	0	0																																						0
8	11	1	2	0	0
8	12	1	1	0	0												0		0	0
8	13	1	1	0	0
8	14	1	2	0	1
8	15	1	1	0	0												0		0	0
8	16	1	2	0	1
8	17	1	1	0	0
8	18	1	2	0	0								0																																		0	0
8	19	1	2	0	0
8	20	1	2	0	0												0																			0	0	0		0	0							0
8	21	1	1	0	0
8	22	1	2	0	0
8	23	1	1	0	0
8	24	1	1	0	0
8	25	1	1	0	0
8	26	1	1	0	0					0
8	27	1	2	0	0
8	28	1	1	0	0
8	29	1	1	0	0
8	30	1	2	0	0
8	31	1	1	0	0
8	32	1	1	0	0	0											0				0	0	0	0	0	0	0	0	0										0		0
8	33	1	1	0	0						0	0
8	34	1	1	0	0
8	35	1	2	0	0
8	36	1	1	0	0	0											0				0	0	0	0	0	0	0	0	0										0		0
8	37	1	1	0	0
8	38	1	2	0	0
8	39	1	1	0	0
8	40	1	1	0	0
8	41	1	1	0	0
8	42	1	1	0	0
8	43	1	2	0	0
8	44	1	1	0	0
8	45	1	2	0	0
8	46	1	1	0	0
8	47	1	2	0	0
8	48	1	1	0	0
8	49	1	1	0	0
8	50	1	1	0	0
8	51	1	1	0	0
8	52	1	1	0	0
8	53	1	0	0	0
8	54	1	2	0	0
8	55	1	2	0	0
8	56	1	1	0	0
8	57	1	0	0	0
8	58	1	0	0	0
8	59	1	1	0	0
8	60	1	1	0	0
8	61	1	1	0	0
8	62	1	1	0	0
8	63	1	2	0	0
8	64	1	2	0	0												0				0							0	0
8	65	1	1	0	0
8	66	1	2	0	0
8	67	1	2	0	0
8	68	1	1	0	0
8	69	1	2	0	0										0	0																0
8	70	1	1	0	0										0	0																0
8	71	1	1	0	0
8	72	1	1	0	0
8	73	1	1	0	0
8	74	1	1	0	0
8	75	1	2	0	0						0						0									0	0				0																0
8	76	1	2	0	0
8	77	1	2	0	0												0						0	0	0	0	0			0	0	0	0		0		0	0			0		0	0	0		0	0	0
8	78	1	2	0	0					0	0																																			0	0	0
8	79	1	1	0	0												0						0	0	0	0	0			0	0	0	0		0		0	0			0		0	0	0		0	0	0
8	80	1	1	0	0
8	81	1	1	0	0
8	82	1	0	0	0
8	83	1	1	0	0
8	84	1	2	0	0
8	85	1	2	0	0
8	86	1	1	0	0
8	87	1	1	0	0
8	88	1	1	0	0
8	89	1	2	0	0
8	90	1	2	0	0						0																											0	0			0					0	0
8	91	1	1	0	0
8	92	1	2	0	0
8	93	1	1	0	0
8	94	1	1	0	0
8	95	1	1	0	0
8	96	1	2	0	0						0																								0	0	0				0						0	0
8	97	1	1	0	0
8	98	1	1	0	0
8	99	1	1	0	0
8	100	1	1	0	0
8	101	1	1	0	0
8	102	1	1	0	0
8	103	1	2	0	0
8	104	1	1	0	0
8	105	1	1	0	0
8	106	1	1	0	0
8	107	1	1	0	0
8	108	1	2	0	0
8	109	1	2	0	0
8	110	1	1	0	0
8	111	1	2	0	0
8	112	1	1	0	0
8	113	1	2	0	0
8	114	1	1	0	0
8	115	1	1	0	0
8	116	1	2	0	0																										0
8	117	1	1	0	0
8	118	1	2	0	0
8	119	1	2	0	0
8	120	1	2	0	0		0																					0	0											0
8	121	1	2	0	0								0															0	0						0				0	0	0			0			0
8	122	1	1	0	0
8	123	1	1	0	0
8	124	1	2	0	0
8	125	1	1	0	0
8	126	1	2	0	0
8	127	1	2	0	0												0																															0
8	128	1	1	0	0
8	129	1	2	0	0
8	130	1	2	0	0
8	131	1	1	0	0
8	132	1	2	0	0
8	133	1	1	0	0
8	134	1	0	0	0
8	135	1	1	0	0
8	136	1	1	0	0
8	137	1	1	0	0
8	138	1	2	0	0						0																								0							0					0	0
8	139	1	1	0	0												0		0	0
8	140	1	1	0	0						0	0
8	141	1	1	0	0
8	142	1	1	0	0
8	143	1	1	0	0
9	10	2	2	0	0
9	11	2	2	0	0
9	12	2	1	1	0
9	13	2	1	0	0
9	14	2	2	0	0
9	15	2	1	0	0
9	16	2	2	0	0
9	17	2	1	0	0
9	18	2	2	0	0
9	19	2	2	0	0
9	20	2	2	0	0
9	21	2	1	0	0
9	22	2	2	0	0
9	23	2	1	0	0
9	24	2	1	0	0
9	25	2	1	0	0
9	26	2	1	0	0
9	27	2	2	0	0
9	28	2	1	0	0
9	29	2	1	0	0
9	30	2	2	0	0
9	31	2	1	0	0
9	32	2	1	0	0
9	33	2	1	0	0
9	34	2	1	0	0
9	35	2	2	0	0
9	36	2	1	0	0
9	37	2	1	0	0
9	38	2	2	0	0
9	39	2	1	0	0
9	40	2	1	0	0
9	41	2	1	0	0
9	42	2	1	0	0
9	43	2	2	0	0
9	44	2	1	0	0
9	45	2	2	0	0
9	46	2	1	0	0
9	47	2	2	0	0
9	48	2	1	0	0
9	49	2	1	0	0
9	50	2	1	0	0
9	51	2	1	0	0
9	52	2	1	0	0
9	53	2	0	0	0
9	54	2	2	0	0
9	55	2	2	0	0
9	56	2	1	0	0
9	57	2	0	0	0
9	58	2	0	0	0
9	59	2	1	0	0
9	60	2	1	0	0
9	61	2	1	0	0
9	62	2	1	0	0
9	63	2	2	0	0
9	64	2	2	0	0
9	65	2	1	0	0
9	66	2	2	0	0
9	67	2	2	0	0
9	68	2	1	0	0
9	69	2	2	0	0
9	70	2	1	0	0
9	71	2	1	0	0
9	72	2	1	0	0
9	73	2	1	0	0
9	74	2	1	0	0
9	75	2	2	0	0
9	76	2	2	0	0
9	77	2	2	0	0
9	78	2	2	0	0
9	79	2	1	0	0
9	80	2	1	0	0
9	81	2	1	0	0
9	82	2	0	0	0
9	83	2	1	0	0
9	84	2	2	0	0
9	85	2	2	0	0
9	86	2	1	0	0
9	87	2	1	0	0
9	88	2	1	0	0
9	89	2	2	0	0
9	90	2	2	0	0
9	91	2	1	0	0
9	92	2	2	0	0
9	93	2	1	0	0
9	94	2	1	0	0
9	95	2	1	0	0
9	96	2	2	0	0
9	97	2	1	0	0
9	98	2	1	0	0
9	99	2	1	0	0
9	100	2	1	0	0
9	101	2	1	0	0
9	102	2	1	0	0
9	103	2	2	0	0
9	104	2	1	0	0
9	105	2	1	0	0
9	106	2	1	0	0
9	107	2	1	0	0
9	108	2	2	0	0
9	109	2	2	0	0
9	110	2	1	0	0
9	111	2	2	0	0
9	112	2	1	0	0
9	113	2	2	0	0
9	114	2	1	0	0
9	115	2	1	0	0
9	116	2	2	0	0
9	117	2	1	0	0
9	118	2	2	0	0
9	119	2	2	0	0
9	120	2	2	0	0
9	121	2	2	0	0
9	122	2	1	0	0
9	123	2	1	0	0
9	124	2	2	0	0
9	125	2	1	0	0
9	126	2	2	0	0
9	127	2	2	0	0
9	128	2	1	0	0
9	129	2	2	0	0
9	130	2	2	0	0
9	131	2	1	0	0
9	132	2	2	0	0
9	133	2	1	0	0
9	134	2	0	0	0
9	135	2	1	0	0
9	136	2	1	0	0
9	137	2	1	0	0
9	138	2	2	0	0
9	139	2	1	0	0
9	140	2	1	0	0
9	141	2	1	0	0
9	142	2	1	0	0
9	143	2	1	0	0
10	11	2	2	0	0																																						0
10	12	2	1	0	0												0		0	0																							0
10	13	2	1	0	0																																						0
10	14	2	2	0	0
10	15	2	1	0	0												0		0	0																							0
10	16	2	2	0	0																																						0
10	17	2	1	0	0																																						0
10	18	2	2	0	0								0																														0				0	0
10	19	2	2	0	0
10	20	2	2	0	0												0																			0	0	0		0	0		0					0
10	21	2	1	0	0																																						0
10	22	2	2	0	0
10	23	2	1	0	0																																						0
10	24	2	1	0	0
10	25	2	1	0	0																																						0
10	26	2	1	0	0					0																																	0
10	27	2	2	0	0																																						0
10	28	2	1	0	0																																						0
10	29	2	1	0	0
10	30	2	2	0	0																																						0
10	31	2	1	0	0
10	32	2	1	0	0	0											0				0	0	0	0	0	0	0	0	0										0		0		0
10	33	2	1	0	0						0	0																															0
10	34	2	1	0	0																																						0
10	35	2	2	0	0																																						0
10	36	2	1	0	0	0											0				0	0	0	0	0	0	0	0	0										0		0		0
10	37	2	1	0	0																																						0
10	38	2	2	0	0
10	39	2	1	0	0
10	40	2	1	0	0																																						0
10	41	2	1	0	0																																						0
10	42	2	1	0	0																																						0
10	43	2	2	0	0																																						0
10	44	2	1	0	0
10	45	2	2	0	0									0																													0
10	46	2	1	0	0																																						0
10	47	2	2	0	0
10	48	2	1	0	0																																						0
10	49	2	1	0	0																																						0
10	50	2	1	0	0																																						0
10	51	2	1	0	0																																						0
10	52	2	1	0	0																																						0
10	53	2	0	0	0																																						0
10	54	2	2	0	0																																						0
10	55	2	2	0	0																																						0
10	56	2	1	0	0																																						0
10	57	2	0	0	0																																						0
10	58	2	0	0	0																																						0
10	59	2	1	0	0																																						0
10	60	2	1	0	0																																						0
10	61	2	1	0	0																																						0
10	62	2	1	0	0
10	63	2	2	0	0																																						0
10	64	2	2	0	0									1			0				0							0	0														0
10	65	2	1	0	0																																						0
10	66	2	2	0	0																																						0
10	67	2	2	0	0
10	68	2	1	0	0																																						0
10	69	2	2	0	0									1	0	0																0											0
10	70	2	1	0	0									1	0	0																0											0
10	71	2	1	0	0																																						0
10	72	2	1	0	0
10	73	2	1	0	0																																						0
10	74	2	1	0	0
10	75	2	2	0	0						0			1			0									0	0				0												0				0
10	76	2	2	0	0
10	77	2	2	0	0												0						0	0	0	0	0			0	0	0	0		0		0	0			0		1	0	0		0	0	0
10	78	2	2	0	0					0	0																																0			0	0	0
10	79	2	1	0	0												0						0	0	0	0	0			0	0	0	0		0		0	0			0		1	0	0		0	0	0
10	80	2	1	0	0																																						0
10	81	2	1	0	0																																						0
10	82	2	0	0	0
10	83	2	1	0	0																																						0
10	84	2	2	0	0																																						0
10	85	2	2	0	0																																						0
10	86	2	1	0	0																																						0
10	87	2	1	0	0																																						0
10	88	2	1	0	0																																						0
10	89	2	2	0	0																																						0
10	90	2	2	0	0						0																											0	0			0	0				0	0
10	91	2	1	0	0																																						0
10	92	2	2	0	0
10	93	2	1	0	0
10	94	2	1	0	0																																						0
10	95	2	1	0	0																																						0
10	96	2	2	0	0						0																								0	0	0				0		0	1			0	0
10	97	2	1	0	0																																						0
10	98	2	1	0	0																																						0
10	99	2	1	0	0																																						0
10	100	2	1	0	0																																						0
10	101	2	1	0	0
10	102	2	1	0	0																																						0
10	103	2	2	0	0
10	104	2	1	0	0																																						0
10	105	2	1	0	0
10	106	2	1	0	0
10	107	2	1	0	0																																						0
10	108	2	2	0	0
10	109	2	2	0	0
10	110	2	1	0	0																																						0
10	111	2	2	0	0																																						0
10	112	2	1	0	0
10	113	2	2	0	0																																						0
10	114	2	1	0	0																																						0
10	115	2	1	0	0
10	116	2	2	0	0																										0												0
10	117	2	1	0	0																																						0
10	118	2	2	0	0																																						0
10	119	2	2	0	0																																						0
10	120	2	2	0	0		0																					0	0											0			0
10	121	2	2	0	0								0															0	0						0				0	0	0		0	0			0
10	122	2	1	0	0																																						0
10	123	2	1	0	0																																						0
10	124	2	2	0	0
10	125	2	1	0	0
10	126	2	2	0	0
10	127	2	2	0	0												0																										0					0
10	128	2	1	0	0																																						0
10	129	2	2	0	0																																						0
10	130	2	2	0	0
10	131	2	1	0	0																																						0
10	132	2	2	0	0
10	133	2	1	0	0																																						0
10	134	2	0	0	0																																						0
10	135	2	1	0	0
10	136	2	1	0	0																																						0
10	137	2	1	0	0																																						0
10	138	2	2	0	0						0																								0							0	0				0	0
10	139	2	1	0	0												0		0	0																							0
10	140	2	1	0	0						0	0																															0
10	141	2	1	0	0																																						0
10	142	2	1	0	0
10	143	2	1	0	0																																						0
11	12	2	1	0	0												0		0	0
11	13	2	1	0	0
11	14	2	2	0	0
11	15	2	1	0	0												0		0	0
11	16	2	2	0	0
11	17	2	1	0	0
11	18	2	2	0	0								0																																		0	0
11	19	2	2	0	0
11	20	2	2	0	0												0																			0	0	0		0	0							0
11	21	2	1	0	0
11	22	2	2	0	0
11	23	2	1	0	0
11	24	2	1	0	0
11	25	2	1	0	0
11	26	2	1	0	0					0
11	27	2	2	0	0
11	28	2	1	0	0
11	29	2	1	0	0
11	30	2	2	0	0
11	31	2	1	0	0
11	32	2	1	0	0	0											0				0	0	0	0	0	0	0	0	0										0		0
11	33	2	1	0	0						0	0
11	34	2	1	0	0
11	35	2	2	0	0
11	36	2	1	0	0	0											0				0	0	0	0	0	0	0	0	0										0		0
11	37	2	1	0	0
11	38	2	2	0	0
11	39	2	1	0	0
11	40	2	1	0	0
11	41	2	1	0	0
11	42	2	1	0	0
11	43	2	2	0	0
11	44	2	1	0	0
11	45	2	2	0	0
11	46	2	1	0	0
11	47	2	2	0	0
11	48	2	1	0	0
11	49	2	1	0	0
11	50	2	1	0	0
11	51	2	1	0	0
11	52	2	1	0	0
11	53	2	0	0	0
11	54	2	2	0	0
11	55	2	2	0	0
11	56	2	1	0	0
11	57	2	0	0	0
11	58	2	0	0	0
11	59	2	1	0	0
11	60	2	1	0	0
11	61	2	1	0	0
11	62	2	1	0	0
11	63	2	2	0	0
11	64	2	2	0	0												0				0							0	0
11	65	2	1	0	0
11	66	2	2	0	0
11	67	2	2	0	0
11	68	2	1	0	0
11	69	2	2	0	0										0	0																0
11	70	2	1	0	0										0	0																0
11	71	2	1	0	0
11	72	2	1	0	0
11	73	2	1	0	0
11	74	2	1	0	0
11	75	2	2	0	0						0						0									0	0				0																0
11	76	2	2	0	0
11	77	2	2	0	0												0						0	0	0	0	0			0	0	0	0		0		0	0			0		0	0	0		0	0	0
11	78	2	2	0	0					0	0																																			0	0	0
11	79	2	1	0	0												0						0	0	0	0	0			0	0	0	0		0		0	0			0		0	0	0		0	0	0
11	80	2	1	0	0
11	81	2	1	0	0
11	82	2	0	0	0
11	83	2	1	0	0
11	84	2	2	0	0
11	85	2	2	0	0
11	86	2	1	0	0
11	87	2	1	0	0
11	88	2	1	0	0
11	89	2	2	0	0
11	90	2	2	0	0						0																											0	0			0					0	0
11	91	2	1	0	0
11	92	2	2	0	0
11	93	2	1	0	0
11	94	2	1	0	0
11	95	2	1	0	0
11	96	2	2	0	0						0																								0	0	0				0						0	0
11	97	2	1	0	0
11	98	2	1	0	0
11	99	2	1	0	0
11	100	2	1	0	0
11	101	2	1	0	0
11	102	2	1	0	0
11	103	2	2	0	0
11	104	2	1	0	0
11	105	2	1	0	0
11	106	2	1	0	0
11	107	2	1	0	0
11	108	2	2	0	0
11	109	2	2	0	0
11	110	2	1	0	0
11	111	2	2	0	0
11	112	2	1	0	0
11	113	2	2	0	0
11	114	2	1	0	0
11	115	2	1	0	0
11	116	2	2	0	0																										0
11	117	2	1	0	0
11	118	2	2	0	0
11	119	2	2	0	0
11	120	2	2	0	0		0																					0	0											0
11	121	2	2	0	0								0															0	0						0				0	0	0			0			0
11	122	2	1	0	0
11	123	2	1	0	0
11	124	2	2	0	0
11	125	2	1	0	0
11	126	2	2	0	0
11	127	2	2	0	0												0																															0
11	128	2	1	0	0
11	129	2	2	0	0
11	130	2	2	0	0
11	131	2	1	0	0
11	132	2	2	0	0
11	133	2	1	0	0
11	134	2	0	0	0
11	135	2	1	0	0
11	136	2	1	0	0
11	137	2	1	0	0
11	138	2	2	0	0						0																								0							0					0	0
11	139	2	1	0	0												0		0	0
11	140	2	1	0	0						0	0
11	141	2	1	0	0
11	142	2	1	0	0
11	143	2	1	0	0
12	13	1	1	0	1
12	14	1	2	0	0
12	15	1	1	0	1												1		1	1
12	16	1	2	0	0
12	17	1	1	0	0
12	18	1	2	0	0								0				0		0	0																											0	0
12	19	1	2	0	0
12	20	1	2	0	0												1		0	0																0	0	0		0	0							0
12	21	1	1	0	0												0		0	0
12	22	1	2	0	0
12	23	1	1	0	0
12	24	1	1	0	0
12	25	1	1	0	0												0		0	0
12	26	1	1	0	0					0							0		0	0
12	27	1	2	0	0
12	28	1	1	0	0												0		0	0
12	29	1	1	0	0
12	30	1	2	0	0
12	31	1	1	0	0
12	32	1	1	0	0	0											1		0	0	0	0	0	0	0	0	0	0	0										0		0
12	33	1	1	0	0						0	0					0		0	0
12	34	1	1	0	0
12	35	1	2	0	0
12	36	1	1	0	0	0											1		0	0	0	0	0	0	0	0	0	0	0										0		0
12	37	1	1	0	0
12	38	1	2	0	0
12	39	1	1	0	0
12	40	1	1	0	0												0		0	0
12	41	1	1	0	0												0		0	0
12	42	1	1	0	0												0		0	0
12	43	1	2	0	0												0		0	0
12	44	1	1	0	0
12	45	1	2	0	0												0		0	0
12	46	1	1	0	0												0		0	0
12	47	1	2	0	0
12	48	1	1	0	0												0		0	0
12	49	1	1	0	0												0		0	0
12	50	1	1	0	0												0		0	0
12	51	1	1	0	0												0		0	0
12	52	1	1	0	0												0		0	0
12	53	1	0	0	0
12	54	1	2	0	0												0		0	0
12	55	1	2	0	0												0		0	0
12	56	1	1	0	0												0		0	0
12	57	1	0	0	0												0		0	0
12	58	1	0	0	0												0		0	0
12	59	1	1	0	0												0		0	0
12	60	1	1	0	0												0		0	0
12	61	1	1	0	0												0		0	0
12	62	1	1	0	0
12	63	1	2	0	0												0		0	0
12	64	1	2	0	0												1		0	0	0							0	0
12	65	1	1	0	0												0		0	0
12	66	1	2	0	0												0		0	0
12	67	1	2	0	0
12	68	1	1	0	0												0		0	0
12	69	1	2	0	0										0	0	0		0	0												0
12	70	1	1	0	0										0	0	0		0	0												0
12	71	1	1	0	0												0		0	0
12	72	1	1	0	0
12	73	1	1	0	0												0		0	0
12	74	1	1	0	0
12	75	1	2	0	0						0						1		0	0						0	0				0																0
12	76	1	2	0	0
12	77	1	2	0	0												1		0	0			0	0	0	0	0			0	0	0	0		0		0	0			0		0	0	0		0	0	0
12	78	1	2	0	0					0	0						0		0	0																										0	0	0
12	79	1	1	0	0												1		0	0			0	0	0	0	0			0	0	0	0		0		0	0			0		0	0	0		0	0	0
12	80	1	1	0	0
12	81	1	1	0	0
12	82	1	0	0	0
12	83	1	1	0	0												0		0	0
12	84	1	2	0	0
12	85	1	2	0	0												0		0	0
12	86	1	1	0	0												0		0	0
12	87	1	1	0	0												0		0	0
12	88	1	1	0	0												0		0	0
12	89	1	2	0	0
12	90	1	2	0	0						0						0		0	0																		0	0			0					0	0
12	91	1	1	0	0												0		0	0
12	92	1	2	0	0
12	93	1	1	0	0
12	94	1	1	0	1												0		0	0
12	95	1	1	0	0												0		0	0
12	96	1	2	0	0						0						0		0	0															0	0	0				0						0	0
12	97	1	1	0	0												0		0	0
12	98	1	1	0	0												0		0	0
12	99	1	1	0	0
12	100	1	1	0	0												0		0	0
12	101	1	1	0	0
12	102	1	1	0	0												0		0	0
12	103	1	2	0	0
12	104	1	1	0	0
12	105	1	1	0	0
12	106	1	1	0	0
12	107	1	1	0	0												0		0	0
12	108	1	2	0	0
12	109	1	2	0	0
12	110	1	1	0	0												0		0	0
12	111	1	2	0	0												0		0	0
12	112	1	1	0	0
12	113	1	2	0	0												0		0	0
12	114	1	1	0	0												0		0	0
12	115	1	1	0	0
12	116	1	2	0	0												0		0	0											0
12	117	1	1	0	0												0		0	0
12	118	1	2	0	0												0		0	0
12	119	1	2	0	0												0		0	0
12	120	1	2	0	0		0										0		0	0								0	0											0
12	121	1	2	0	0								0				0		0	0								0	0						0				0	0	0			0			0
12	122	1	1	0	0												0		0	0
12	123	1	1	0	0												0		0	0
12	124	1	2	0	0
12	125	1	1	0	0
12	126	1	2	0	0
12	127	1	2	0	0												1		0	0																												0
12	128	1	1	0	0												0		0	0
12	129	1	2	0	0
12	130	1	2	0	0
12	131	1	1	0	0												0		0	0
12	132	1	2	0	0
12	133	1	1	0	0
12	134	1	0	0	0
12	135	1	1	0	0
12	136	1	1	0	0												0		0	0
12	137	1	1	0	0												0		0	0
12	138	1	2	0	0						0						0		0	0															0							0					0	0
12	139	1	1	0	0												1		1	1
12	140	1	1	0	0						0	0					0		0	0
12	141	1	1	0	0												0		0	0
12	142	1	1	0	0
12	143	1	1	0	0												0		0	0
13	14	1	2	0	0
13	15	1	1	0	0
13	16	1	2	0	0
13	17	1	1	0	0
13	18	1	2	0	0
13	19	1	2	0	0
13	20	1	2	0	0
13	21	1	1	0	0
13	22	1	2	0	0
13	23	1	1	0	0
13	24	1	1	0	0
13	25	1	1	0	0
13	26	1	1	0	0
13	27	1	2	0	0
13	28	1	1	0	0
13	29	1	1	0	0
13	30	1	2	0	0
13	31	1	1	0	0
13	32	1	1	0	0
13	33	1	1	0	0
13	34	1	1	0	0
13	35	1	2	0	0
13	36	1	1	0	0
13	37	1	1	0	0
13	38	1	2	0	0
13	39	1	1	0	0
13	40	1	1	0	0
13	41	1	1	0	0
13	42	1	1	0	0
13	43	1	2	0	0
13	44	1	1	0	0
13	45	1	2	0	0
13	46	1	1	0	0
13	47	1	2	0	0
13	48	1	1	0	0
13	49	1	1	0	0
13	50	1	1	0	0
13	51	1	1	0	0
13	52	1	1	0	0
13	53	1	0	0	0
13	54	1	2	0	0
13	55	1	2	0	0
13	56	1	1	0	0
13	57	1	0	0	0
13	58	1	0	0	0
13	59	1	1	0	0
13	60	1	1	0	0
13	61	1	1	0	0
13	62	1	1	0	0
13	63	1	2	0	0
13	64	1	2	0	0
13	65	1	1	0	0
13	66	1	2	0	0
13	67	1	2	0	0
13	68	1	1	0	0
13	69	1	2	0	0
13	70	1	1	0	0
13	71	1	1	0	0
13	72	1	1	0	0
13	73	1	1	0	0
13	74	1	1	0	0
13	75	1	2	0	0
13	76	1	2	0	0
13	77	1	2	0	0
13	78	1	2	0	0
13	79	1	1	0	0
13	80	1	1	0	0
13	81	1	1	0	0
13	82	1	0	0	0
13	83	1	1	0	0
13	84	1	2	0	0
13	85	1	2	0	0
13	86	1	1	0	0
13	87	1	1	0	0
13	88	1	1	0	0
13	89	1	2	0	0
13	90	1	2	0	0
13	91	1	1	0	0
13	92	1	2	0	0
13	93	1	1	0	0
13	94	1	1	0	0
13	95	1	1	0	0
13	96	1	2	0	0
13	97	1	1	0	0
13	98	1	1	0	0
13	99	1	1	0	0
13	100	1	1	0	0
13	101	1	1	0	0
13	102	1	1	0	0
13	103	1	2	0	0
13	104	1	1	0	0
13	105	1	1	0	0
13	106	1	1	0	0
13	107	1	1	0	0
13	108	1	2	0	0
13	109	1	2	0	0
13	110	1	1	0	0
13	111	1	2	0	0
13	112	1	1	0	0
13	113	1	2	0	0
13	114	1	1	0	0
13	115	1	1	0	0
13	116	1	2	0	0
13	117	1	1	0	0
13	118	1	2	0	0
13	119	1	2	0	0
13	120	1	2	0	0
13	121	1	2	0	0
13	122	1	1	0	0
13	123	1	1	0	0
13	124	1	2	0	0
13	125	1	1	0	0
13	126	1	2	0	0
13	127	1	2	0	0
13	128	1	1	0	0
13	129	1	2	0	0
13	130	1	2	0	0
13	131	1	1	0	0
13	132	1	2	0	0
13	133	1	1	0	0
13	134	1	0	0	0
13	135	1	1	0	0
13	136	1	1	0	0
13	137	1	1	0	0
13	138	1	2	0	0
13	139	1	1	0	0
13	140	1	1	0	0
13	141	1	1	0	0
13	142	1	1	0	0
13	143	1	1	0	0
14	15	2	1	0	0
14	16	2	2	0	0
14	17	2	1	0	0
14	18	2	2	0	0
14	19	2	2	0	0
14	20	2	2	0	0
14	21	2	1	0	0
14	22	2	2	0	0
14	23	2	1	0	0
14	24	2	1	0	0
14	25	2	1	0	0
14	26	2	1	0	0
14	27	2	2	0	0
14	28	2	1	0	0
14	29	2	1	0	0
14	30	2	2	0	0
14	31	2	1	0	0
14	32	2	1	0	0
14	33	2	1	0	0
14	34	2	1	0	0
14	35	2	2	0	0
14	36	2	1	0	0
14	37	2	1	0	0
14	38	2	2	0	0
14	39	2	1	0	0
14	40	2	1	0	0
14	41	2	1	0	0
14	42	2	1	0	0
14	43	2	2	0	0
14	44	2	1	0	0
14	45	2	2	0	0
14	46	2	1	0	0
14	47	2	2	0	0
14	48	2	1	0	0
14	49	2	1	0	0
14	50	2	1	0	0
14	51	2	1	0	0
14	52	2	1	0	0
14	53	2	0	0	0
14	54	2	2	0	0
14	55	2	2	0	0
14	56	2	1	0	0
14	57	2	0	0	0
14	58	2	0	0	0
14	59	2	1	0	0
14	60	2	1	0	0
14	61	2	1	0	0
14	62	2	1	0	0
14	63	2	2	0	0
14	64	2	2	0	0
14	65	2	1	0	0
14	66	2	2	0	0
14	67	2	2	0	0
14	68	2	1	0	0
14	69	2	2	0	0
14	70	2	1	0	0
14	71	2	1	0	0
14	72	2	1	0	0
14	73	2	1	0	0
14	74	2	1	0	0
14	75	2	2	0	0
14	76	2	2	0	0
14	77	2	2	0	0
14	78	2	2	0	0
14	79	2	1	0	0
14	80	2	1	0	0
14	81	2	1	0	0
14	82	2	0	0	0
14	83	2	1	0	0
14	84	2	2	0	0
14	85	2	2	0	0
14	86	2	1	0	0
14	87	2	1	0	0
14	88	2	1	0	0
14	89	2	2	0	0
14	90	2	2	0	0
14	91	2	1	0	0
14	92	2	2	0	0
14	93	2	1	0	0
14	94	2	1	0	0
14	95	2	1	0	0
14	96	2	2	0	0
14	97	2	1	0	0
14	98	2	1	0	0
14	99	2	1	0	0
14	100	2	1	0	0
14	101	2	1	0	0
14	102	2	1	0	0
14	103	2	2	0	0
14	104	2	1	0	0
14	105	2	1	0	0
14	106	2	1	0	0
14	107	2	1	0	0
14	108	2	2	0	0
14	109	2	2	0	0
14	110	2	1	0	0
14	111	2	2	0	0
14	112	2	1	0	0
14	113	2	2	0	0
14	114	2	1	0	0
14	115	2	1	0	0
14	116	2	2	0	0
14	117	2	1	0	0
14	118	2	2	0	0
14	119	2	2	0	0
14	120	2	2	0	0
14	121	2	2	0	0
14	122	2	1	0	0
14	123	2	1	0	0
14	124	2	2	0	0
14	125	2	1	0	0
14	126	2	2	0	0
14	127	2	2	0	0
14	128	2	1	0	0
14	129	2	2	0	0
14	130	2	2	0	0
14	131	2	1	0	0
14	132	2	2	0	0
14	133	2	1	0	0
14	134	2	0	0	0
14	135	2	1	0	0
14	136	2	1	0	0
14	137	2	1	0	0
14	138	2	2	0	0
14	139	2	1	0	0
14	140	2	1	0	0
14	141	2	1	0	0
14	142	2	1	0	0
14	143	2	1	0	0
15	16	1	2	0	0
15	17	1	1	0	0
15	18	1	2	0	0								0				0		0	0																											0	0
15	19	1	2	0	0
15	20	1	2	0	0												1		0	0																0	0	0		0	0							0
15	21	1	1	0	0												0		0	0
15	22	1	2	0	0
15	23	1	1	0	0
15	24	1	1	0	0
15	25	1	1	0	0												0		0	0
15	26	1	1	0	0					0							0		0	0
15	27	1	2	0	0
15	28	1	1	0	0												0		0	0
15	29	1	1	0	0
15	30	1	2	0	0
15	31	1	1	0	0
15	32	1	1	0	0	0											1		0	0	0	0	0	0	0	0	0	0	0										0		0
15	33	1	1	0	0						0	0					0		0	0
15	34	1	1	0	0
15	35	1	2	0	0
15	36	1	1	0	0	0											1		0	0	0	0	0	0	0	0	0	0	0										0		0
15	37	1	1	0	0
15	38	1	2	0	0
15	39	1	1	0	0
15	40	1	1	0	0												0		0	0
15	41	1	1	0	0												0		0	0
15	42	1	1	0	0												0		0	0
15	43	1	2	0	0												0		0	0
15	44	1	1	0	0
15	45	1	2	0	0												0		0	0
15	46	1	1	0	0												0		0	0
15	47	1	2	0	0
15	48	1	1	0	0												0		0	0
15	49	1	1	0	0												0		0	0
15	50	1	1	0	0												0		0	0
15	51	1	1	0	0												0		0	0
15	52	1	1	0	0												0		0	0
15	53	1	0	0	0
15	54	1	2	0	0												0		0	0
15	55	1	2	0	0												0		0	0
15	56	1	1	0	0												0		0	0
15	57	1	0	0	0												0		0	0
15	58	1	0	0	0												0		0	0
15	59	1	1	0	0												0		0	0
15	60	1	1	0	0												0		0	0
15	61	1	1	0	0												0		0	0
15	62	1	1	0	0
15	63	1	2	0	0												0		0	0
15	64	1	2	0	0												1		0	0	0							0	0
15	65	1	1	0	0												0		0	0
15	66	1	2	0	0												0		0	0
15	67	1	2	0	0
15	68	1	1	0	0												0		0	0
15	69	1	2	0	0										0	0	0		0	0												0
15	70	1	1	0	0										0	0	0		0	0												0
15	71	1	1	0	0												0		0	0
15	72	1	1	0	0
15	73	1	1	0	0												0		0	0
15	74	1	1	0	0
15	75	1	2	0	0						0						1		0	0						0	0				0																0
15	76	1	2	0	0
15	77	1	2	0	0												1		0	0			0	0	0	0	0			0	0	0	0		0		0	0			0		0	0	0		0	0	0
15	78	1	2	0	0					0	0						0		0	0																										0	0	0
15	79	1	1	0	0												1		0	0			0	0	0	0	0			0	0	0	0		0		0	0			0		0	0	0		0	0	0
15	80	1	1	0	0
15	81	1	1	0	0
15	82	1	0	0	0
15	83	1	1	0	0												0		0	0
15	84	1	2	0	0
15	85	1	2	0	0												0		0	0
15	86	1	1	0	0												0		0	0
15	87	1	1	0	0												0		0	0
15	88	1	1	0	0												0		0	0
15	89	1	2	0	0
15	90	1	2	0	0						0						0		0	0																		0	0			0					0	0
15	91	1	1	0	0												0		0	0
15	92	1	2	0	0
15	93	1	1	0	0
15	94	1	1	0	0												0		0	0
15	95	1	1	0	0												0		0	0
15	96	1	2	0	0						0						0		0	0															0	0	0				0						0	0
15	97	1	1	0	0												0		0	0
15	98	1	1	0	0												0		0	0
15	99	1	1	0	0
15	100	1	1	0	0												0		0	0
15	101	1	1	0	0
15	102	1	1	0	0												0		0	0
15	103	1	2	0	0
15	104	1	1	0	0
15	105	1	1	0	0
15	106	1	1	0	0
15	107	1	1	0	0												0		0	0
15	108	1	2	0	0
15	109	1	2	0	0
15	110	1	1	0	0												0		0	0
15	111	1	2	0	0												0		0	0
15	112	1	1	0	0
15	113	1	2	0	0												0		0	0
15	114	1	1	0	0												0		0	0
15	115	1	1	0	0
15	116	1	2	0	0												0		0	0											0
15	117	1	1	0	0												0		0	0
15	118	1	2	0	0												0		0	0
[truncated: 8,153 more rows]
[truncated: 2,776 more columns]
